# Supplementary material for: Redox Chemistry and Photophysics of the [V(dgpy) 2 ] 3+/2+ Redox Pair
Source: Inorg Chem. 2026 May 23;65(22):12271–83. doi: 10.1021/acs.inorgchem.6c00836 (PMC13250986; doi:10.1021/acs.inorgchem.6c00836)
Supplement: Supplementary file 1 [file ic6c00836_si_001.xyz]

63
d1-V4+/GS
23       4.407071000      3.046648000     12.298161000
7        5.800085000      2.130521000     13.438953000
7        6.603053000      0.322347000     14.718260000
7        4.424984000      0.301884000     13.906306000
7        3.151829000      2.274389000     13.876159000
7        2.077007000      4.371068000     14.024994000
7        3.164531000      6.312193000     14.669322000
7        4.314225000      4.728023000     13.361766000
7        2.680894000      3.205603000     11.264538000
7        0.674573000      2.344163000     10.382289000
7        2.202722000      0.924536000     11.409292000
7        4.508346000      1.248095000     11.104002000
7        6.749285000      1.753397000     10.564879000
7        7.372702000      3.624668000      9.353002000
7        5.587041000      3.784299000     10.877736000
6        7.075444000      2.839664000     13.679583000
1        7.240767000      3.540048000     12.871300000
1        6.992296000      3.405809000     14.607554000
6        8.235560000      1.868611000     13.760462000
1        9.152973000      2.413556000     13.976406000
1        8.363594000      1.355159000     12.811920000
6        7.963367000      0.862430000     14.845540000
1        8.053632000      1.307679000     15.838289000
1        8.652140000      0.020819000     14.788650000
6        5.651112000      0.949317000     14.029504000
6        6.436815000     -0.944322000     15.460852000
1        7.143371000     -1.646237000     15.015538000
6        5.031636000     -1.508407000     15.401033000
1        5.068863000     -2.585679000     15.552953000
1        4.402604000     -1.079384000     16.180398000
6        4.475483000     -1.164579000     14.035169000
1        3.487463000     -1.563691000     13.841765000
1        5.133417000     -1.528594000     13.246831000
6        3.253014000      0.978581000     14.247031000
6        2.229025000      0.328357000     14.925825000
1        2.307148000     -0.706046000     15.207431000
6        1.110532000      1.056744000     15.274648000
1        0.304181000      0.580492000     15.814353000
6        1.042071000      2.407833000     14.991608000
1        0.199833000      2.977993000     15.337101000
6        2.095424000      2.999299000     14.303734000
6        0.839651000      5.128522000     14.298068000
1        0.779586000      5.921804000     13.554549000
1       -0.013092000      4.479630000     14.150362000
6        0.950053000      5.726913000     15.683573000
1        1.133180000      4.943470000     16.418035000
6        2.100648000      6.711807000     15.618278000
1        2.578377000      6.856298000     16.587528000
1        1.742439000      7.680964000     15.271402000
6        3.229353000      5.143870000     14.034885000
6        4.180794000      7.368749000     14.525601000
1        3.648423000      8.300869000     14.339467000
1        4.693838000      7.458528000     15.484480000
6        5.150794000      7.045072000     13.419469000
1        4.704947000      7.252433000     12.446573000
1        6.042977000      7.660814000     13.518349000
6        5.509696000      5.579391000     13.542069000
1        5.930111000      5.384047000     14.529820000
1        6.249936000      5.293857000     12.810716000
6        2.325825000      4.532490000     10.717248000
1        2.825053000      5.292009000     11.304262000
1        2.690230000      4.600282000      9.691854000
6        0.828382000      4.756938000     10.757239000
1        0.591495000      5.723155000     10.314946000
1        0.476960000      4.761975000     11.784702000
6        1.846934000      2.206175000     10.998828000
6        0.310576000     -0.135999000     10.325198000
1        0.967511000     -0.518537000      9.544623000
6        1.074256000      0.002277000     11.625323000
1        1.458870000     -0.931670000     12.016053000
1        0.447395000      0.445258000     12.398648000
6        3.449730000      0.409662000     11.051868000
6        3.586808000     -0.921105000     10.673966000
1        2.744895000     -1.588813000     10.646251000
6        4.833956000     -1.365818000     10.286195000
1        4.966779000     -2.392345000      9.975051000
6        5.901699000     -0.489715000     10.235142000
1        6.848205000     -0.829824000      9.857503000
6        5.702251000      0.827205000     10.633211000
6        8.107203000      1.263686000     10.254997000
1        8.806845000      1.908124000     10.785235000
1        8.223413000      0.263095000     10.649346000
6        8.319625000      1.381058000      8.761108000
1        9.288729000      0.984323000      8.464559000
1        7.548311000      0.825087000      8.229421000
6        8.258322000      2.863134000      8.443808000
1        7.911047000      3.054429000      7.428130000
1        9.246208000      3.310267000      8.549965000
6        6.542341000      3.086515000     10.242675000
6        7.490942000      5.075773000      9.130741000
1        8.553836000      5.314398000      9.142737000
1        7.109145000      5.283778000      8.129841000
6        6.729248000      5.850889000     10.173914000
1        7.288266000      5.886543000     11.109020000
1        6.576334000      6.874028000      9.835297000
6        5.396853000      5.160351000     10.371118000
1        4.865390000      5.111307000      9.419677000
1        4.771858000      5.699171000     11.065819000
6       -0.217325000      1.239992000      9.971292000
6        0.143125000      3.657280000      9.991984000
1       -0.524496000     -0.826375000     10.430336000
1       -1.168139000      1.420747000     10.474567000
1       -0.383302000      1.346080000      8.899044000
1       -0.927916000      3.644269000     10.189277000
1        0.286769000      3.767890000      8.915340000
1        0.038630000      6.250499000     15.965870000
1        6.754487000     -0.756501000     16.486615000


d2-V3+/GS
23       4.382489000      2.991469000     12.334937000
7        5.943781000      2.224483000     13.488914000
7        6.847895000      0.425535000     14.714631000
7        4.652799000      0.322527000     13.930201000
7        3.222391000      2.188337000     13.927312000
7        2.020013000      4.210335000     14.108443000
7        2.945575000      6.261572000     14.698471000
7        4.224488000      4.725301000     13.464843000
7        2.632862000      3.419076000     11.246236000
7        0.645615000      2.583848000     10.268954000
7        2.070283000      1.137174000     11.338760000
7        4.391154000      1.248523000     11.097868000
7        6.661467000      1.588674000     10.564252000
7        7.446035000      3.425303000      9.371179000
7        5.634306000      3.690012000     10.839928000
6        7.182022000      2.983664000     13.708040000
1        7.284781000      3.691788000     12.893207000
1        7.094309000      3.555158000     14.634621000
6        8.394615000      2.077471000     13.769503000
1        9.289218000      2.656811000     13.993839000
1        8.543120000      1.592188000     12.808040000
6        8.178298000      1.032972000     14.836535000
1        8.264718000      1.466139000     15.836050000
1        8.912068000      0.230880000     14.757515000
6        5.855700000      1.038907000     14.047351000
6        6.756235000     -0.865187000     15.419003000
1        7.493450000     -1.521547000     14.951922000
6        5.381978000     -1.503204000     15.349548000
1        5.477477000     -2.581975000     15.463954000
1        4.737942000     -1.136267000     16.148449000
6        4.790022000     -1.139386000     14.003652000
1        3.824360000     -1.590428000     13.810523000
1        5.455638000     -1.441521000     13.195286000
6        3.434891000      0.903880000     14.289518000
6        2.464553000      0.176494000     14.971782000
1        2.617730000     -0.851805000     15.245749000
6        1.304434000      0.827513000     15.347040000
1        0.543428000      0.290841000     15.896442000
6        1.135766000      2.174259000     15.086266000
1        0.264142000      2.681353000     15.457530000
6        2.133275000      2.845903000     14.380771000
6        0.730937000      4.874771000     14.359352000
1        0.602387000      5.637208000     13.592483000
1       -0.070064000      4.157627000     14.237366000
6        0.790557000      5.523801000     15.726314000
1        1.037026000      4.775886000     16.479881000
6        1.860340000      6.598334000     15.636558000
1        2.310944000      6.808149000     16.608211000
1        1.418434000      7.526177000     15.269613000
6        3.120352000      5.074072000     14.089879000
6        3.875274000      7.384120000     14.508246000
1        3.278983000      8.261900000     14.254751000
1        4.362018000      7.579428000     15.466309000
6        4.900913000      7.082151000     13.440239000
1        4.468711000      7.207396000     12.446587000
1        5.739028000      7.771801000     13.530361000
6        5.356802000      5.647485000     13.626631000
1        5.791076000      5.523005000     14.622025000
1        6.119471000      5.383916000     12.906432000
6        2.298373000      4.758439000     10.735197000
1        2.761886000      5.488894000     11.390188000
1        2.734104000      4.884049000      9.742422000
6        0.797364000      4.981876000     10.670126000
1        0.582072000      5.956823000     10.234773000
1        0.372842000      4.964481000     11.672028000
6        1.808869000      2.454733000     10.934396000
6       -0.061436000      0.196265000     10.488049000
1        0.186412000     -0.701990000      9.924243000
6        0.863310000      0.370029000     11.688199000
1        1.166333000     -0.572289000     12.130083000
1        0.359332000      0.943569000     12.463521000
6        3.266222000      0.502053000     11.039565000
6        3.301740000     -0.848720000     10.709560000
1        2.404680000     -1.443247000     10.683001000
6        4.520604000     -1.393984000     10.353956000
1        4.580334000     -2.436579000     10.073632000
6        5.655431000     -0.604486000     10.284486000
1        6.573465000     -1.029870000      9.922328000
6        5.557281000      0.738986000     10.644921000
6        7.979248000      1.007581000     10.259141000
1        8.725452000      1.591799000     10.795127000
1        8.024161000     -0.002458000     10.643996000
6        8.209199000      1.123105000      8.766768000
1        9.141640000      0.648190000      8.465924000
1        7.394113000      0.638094000      8.229744000
6        8.272014000      2.610937000      8.462256000
1        7.961611000      2.830600000      7.439239000
1        9.296590000      2.966645000      8.580917000
6        6.548296000      2.948197000     10.252274000
6        7.667913000      4.865994000      9.181337000
1        8.740964000      5.045551000      9.265010000
1        7.368250000      5.116635000      8.161389000
6        6.887747000      5.688236000     10.182181000
1        7.392552000      5.697032000     11.149018000
1        6.813480000      6.717241000      9.833238000
6        5.514091000      5.060703000     10.326311000
1        5.011288000      5.045098000      9.355781000
1        4.890354000      5.626947000     11.004988000
6        0.077838000      1.417672000      9.570583000
6        0.162610000      3.894513000      9.833291000
1       -1.084880000      0.090749000     10.845886000
1       -0.887607000      1.726865000      9.180305000
1        0.718835000      1.181391000      8.718540000
1       -0.923118000      3.897786000      9.930080000
1        0.405877000      4.026717000      8.775221000
1       -0.161377000      5.977192000     15.997918000
1        7.069326000     -0.700258000     16.451084000

d3-V2+/GS
23       4.380990000      3.008514000     12.328044000
7        5.963076000      2.155144000     13.540182000
7        6.751382000      0.310728000     14.784433000
7        4.547888000      0.345765000     13.971941000
7        3.190612000      2.263901000     13.979813000
7        2.048778000      4.325703000     14.115652000
7        3.020826000      6.358636000     14.753219000
7        4.266061000      4.789900000     13.518640000
7        2.558287000      3.366568000     11.195694000
7        0.565367000      2.413544000     10.321644000
7        2.144488000      1.057945000     11.323401000
7        4.453661000      1.259611000     11.025997000
7        6.714359000      1.686549000     10.508870000
7        7.464213000      3.540792000      9.293780000
7        5.636219000      3.754590000     10.758433000
6        7.249176000      2.828951000     13.712161000
1        7.387859000      3.492703000     12.862037000
1        7.218087000      3.456575000     14.607683000
6        8.397416000      1.842253000     13.809668000
1        9.336717000      2.357367000     14.009762000
1        8.501877000      1.308556000     12.866468000
6        8.105514000      0.851383000     14.913847000
1        8.208161000      1.320227000     15.897164000
1        8.801409000      0.012124000     14.876932000
6        5.798722000      0.994634000     14.094897000
6        6.593415000     -0.994575000     15.435238000
1        7.287589000     -1.681639000     14.942283000
6        5.183727000     -1.549849000     15.350665000
1        5.215148000     -2.635231000     15.441772000
1        4.564560000     -1.163024000     16.159977000
6        4.607216000     -1.117614000     14.016122000
1        3.616771000     -1.513458000     13.822288000
1        5.249271000     -1.445314000     13.197167000
6        3.362154000      0.982845000     14.359313000
6        2.376727000      0.297368000     15.069304000
1        2.497040000     -0.732480000     15.355844000
6        1.236560000      0.988830000     15.437332000
1        0.460766000      0.485285000     15.998010000
6        1.107311000      2.334740000     15.146451000
1        0.249472000      2.875329000     15.504368000
6        2.126704000      2.960184000     14.423680000
6        0.778293000      5.025051000     14.334239000
1        0.682016000      5.786021000     13.559420000
1       -0.040502000      4.328636000     14.202053000
6        0.815216000      5.681028000     15.700982000
1        1.015992000      4.927666000     16.462871000
6        1.919959000      6.724261000     15.652144000
1        2.333123000      6.918874000     16.645084000
1        1.513383000      7.667690000     15.279346000
6        3.179836000      5.163067000     14.125682000
6        4.012203000      7.430168000     14.615814000
1        3.474091000      8.354067000     14.392292000
1        4.506206000      7.566276000     15.582081000
6        5.032835000      7.116609000     13.541586000
1        4.607336000      7.284094000     12.550657000
1        5.893505000      7.776073000     13.651312000
6        5.431776000      5.658363000     13.680888000
1        5.888201000      5.492057000     14.662233000
1        6.168695000      5.377053000     12.936383000
6        2.142030000      4.690966000     10.724108000
1        2.553985000      5.425871000     11.412143000
1        2.590396000      4.882983000      9.746166000
6        0.630022000      4.826388000     10.637092000
1        0.358230000      5.781372000     10.187550000
1        0.195442000      4.793869000     11.636076000
6        1.789239000      2.365142000     10.928666000
6        0.018888000      0.007058000     10.577151000
1        0.248679000     -0.902089000     10.021917000
6        1.004622000      0.226699000     11.726452000
1        1.381439000     -0.702102000     12.140934000
1        0.511471000      0.760946000     12.536722000
6        3.357977000      0.480646000     10.958748000
6        3.428728000     -0.856931000     10.573735000
1        2.549115000     -1.477321000     10.534967000
6        4.662261000     -1.356042000     10.196120000
1        4.752505000     -2.387156000      9.882120000
6        5.772486000     -0.529633000     10.154177000
1        6.705260000     -0.914619000      9.782477000
6        5.629475000      0.801417000     10.557039000
6        8.051738000      1.150090000     10.231622000
1        8.771526000      1.755914000     10.781951000
1        8.121991000      0.140453000     10.616999000
6        8.315316000      1.261137000      8.742554000
1        9.270047000      0.814811000      8.466756000
1        7.530032000      0.741126000      8.193714000
6        8.330133000      2.746555000      8.414089000
1        8.037674000      2.931725000      7.377366000
1        9.342798000      3.136826000      8.540264000
6        6.561474000      3.047397000     10.182986000
6        7.612263000      4.983147000      9.077320000
1        8.677832000      5.219130000      9.124627000
1        7.271566000      5.214221000      8.064003000
6        6.826347000      5.787204000     10.092454000
1        7.348378000      5.807501000     11.050638000
1        6.724460000      6.815173000      9.745274000
6        5.472149000      5.123702000     10.269998000
1        4.937008000      5.118545000      9.314813000
1        4.854046000      5.663500000     10.979549000
6        0.090879000      1.208606000      9.628683000
6        0.070615000      3.688331000      9.808566000
1       -0.984146000     -0.103398000     10.989232000
1       -0.888185000      1.440983000      9.217016000
1        0.756176000      0.989663000      8.787846000
1       -1.019003000      3.665810000      9.845624000
1        0.365163000      3.801578000      8.758967000
1       -0.131718000      6.161565000     15.944173000
1        6.917648000     -0.897791000     16.473839000

d3-V2+/doublet ES
23       4.365693000      2.986662000     12.356788000
7        5.984811000      2.209185000     13.531555000
7        6.877674000      0.372725000     14.711471000
7        4.670330000      0.326271000     13.900348000
7        3.229782000      2.198728000     13.900390000
7        2.011740000      4.228442000     14.095501000
7        2.886210000      6.316993000     14.683709000
7        4.209682000      4.775861000     13.500690000
7        2.589040000      3.423576000     11.205280000
7        0.558762000      2.565750000     10.318365000
7        2.060717000      1.144583000     11.342946000
7        4.380023000      1.247172000     11.070964000
7        6.660701000      1.578383000     10.567726000
7        7.509918000      3.410584000      9.390152000
7        5.658046000      3.688479000     10.812077000
6        7.214910000      2.965446000     13.759769000
1        7.323961000      3.670715000     12.940280000
1        7.117256000      3.551418000     14.678468000
6        8.432576000      2.064369000     13.845346000
1        9.320139000      2.640664000     14.105907000
1        8.611833000      1.598312000     12.878459000
6        8.192225000      0.993284000     14.885530000
1        8.251425000      1.410200000     15.895331000
1        8.942907000      0.205111000     14.812804000
6        5.887171000      1.019567000     14.047285000
6        6.793737000     -0.967758000     15.302396000
1        7.499312000     -1.602834000     14.758366000
6        5.403976000     -1.571653000     15.237349000
1        5.477603000     -2.656973000     15.301653000
1        4.794601000     -1.226407000     16.072187000
6        4.774900000     -1.133556000     13.927502000
1        3.788546000     -1.552849000     13.762176000
1        5.400278000     -1.435632000     13.085659000
6        3.470041000      0.927950000     14.330811000
6        2.554824000      0.230439000     15.103673000
1        2.742518000     -0.785115000     15.407417000
6        1.393682000      0.873405000     15.514724000
1        0.663898000      0.351439000     16.116968000
6        1.216121000      2.215842000     15.207435000
1        0.365588000      2.741353000     15.604639000
6        2.160599000      2.863043000     14.419973000
6        0.710164000      4.861041000     14.331818000
1        0.551952000      5.602524000     13.548694000
1       -0.069313000      4.115564000     14.231981000
6        0.736811000      5.547965000     15.684042000
1        0.999908000      4.827314000     16.458248000
6        1.775579000      6.652214000     15.583449000
1        2.190477000      6.906748000     16.561821000
1        1.310604000      7.556193000     15.182528000
6        3.097058000      5.113272000     14.093150000
6        3.811458000      7.439719000     14.497959000
1        3.218986000      8.316468000     14.227262000
1        4.287553000      7.651685000     15.459291000
6        4.856904000      7.135371000     13.446582000
1        4.432303000      7.234850000     12.446137000
1        5.681106000      7.842981000     13.533005000
6        5.327773000      5.707055000     13.654156000
1        5.770071000      5.603049000     14.650431000
1        6.094366000      5.438216000     12.937183000
6        2.247010000      4.760913000     10.707379000
1        2.688217000      5.485542000     11.386938000
1        2.713357000      4.911397000      9.730800000
6        0.745444000      4.975014000     10.601191000
1        0.531068000      5.936123000     10.134270000
1        0.300095000      4.981921000     11.595111000
6        1.768672000      2.460353000     10.939612000
6       -0.124403000      0.199235000     10.622352000
1        0.034544000     -0.733137000     10.080886000
6        0.888499000      0.367126000     11.758273000
1        1.227560000     -0.580955000     12.162156000
1        0.434678000      0.920441000     12.579034000
6        3.248049000      0.520015000     10.975371000
6        3.258093000     -0.807728000     10.555354000
1        2.347774000     -1.381267000     10.500033000
6        4.466227000     -1.354987000     10.164205000
1        4.509846000     -2.380488000      9.823543000
6        5.612221000     -0.576368000     10.142197000
1        6.526116000     -0.992113000      9.756996000
6        5.533219000      0.744929000     10.586280000
6        7.971328000      0.976687000     10.297692000
1        8.715854000      1.533025000     10.866115000
1        7.980059000     -0.040916000     10.667911000
6        8.261986000      1.101455000      8.815037000
1        9.194856000      0.609415000      8.542515000
1        7.457624000      0.638549000      8.243160000
6        8.364268000      2.589846000      8.521779000
1        8.115382000      2.813610000      7.481649000
1        9.390666000      2.924127000      8.690162000
6        6.572098000      2.945024000     10.253762000
6        7.739992000      4.847211000      9.203961000
1        8.811634000      5.029294000      9.312058000
1        7.466978000      5.103851000      8.176760000
6        6.939392000      5.677073000     10.185433000
1        7.420331000      5.680183000     11.164917000
1        6.885985000      6.707685000      9.835638000
6        5.557960000      5.058057000     10.303863000
1        5.068285000      5.057599000      9.324687000
1        4.925787000      5.624872000     10.976960000
6        0.019379000      1.374422000      9.650146000
6        0.131159000      3.856647000      9.785741000
1       -1.127925000      0.166985000     11.046512000
1       -0.943282000      1.652087000      9.228088000
1        0.675233000      1.099247000      8.818552000
1       -0.958221000      3.890829000      9.819347000
1        0.434487000      3.938406000      8.735913000
1       -0.231166000      5.978189000     15.938504000
1        7.146262000     -0.902745000     16.333874000

63
d2-V3+/singlet ES (unrestricted)
23       4.379835000      2.981363000     12.337470000
7        5.936278000      2.220750000     13.494019000
7        6.848499000      0.425534000     14.719788000
7        4.651868000      0.316623000     13.942467000
7        3.220394000      2.181910000     13.930681000
7        2.014727000      4.202205000     14.108176000
7        2.939078000      6.256031000     14.688377000
7        4.218982000      4.713879000     13.461653000
7        2.635976000      3.403814000     11.244805000
7        0.641045000      2.573716000     10.277859000
7        2.061880000      1.126003000     11.350475000
7        4.383453000      1.232171000     11.111024000
7        6.653916000      1.561590000     10.571543000
7        7.440724000      3.391164000      9.370187000
7        5.629872000      3.665320000     10.839315000
6        7.173839000      2.982740000     13.709903000
1        7.272986000      3.690370000     12.894499000
1        7.087180000      3.554132000     14.636615000
6        8.388644000      2.079416000     13.767789000
1        9.282470000      2.661182000     13.988968000
1        8.535313000      1.594543000     12.805923000
6        8.178563000      1.034789000     14.835695000
1        8.268620000      1.468112000     15.834830000
1        8.913059000      0.233633000     14.753666000
6        5.852784000      1.035298000     14.054815000
6        6.760774000     -0.862664000     15.429509000
1        7.496818000     -1.520129000     14.962164000
6        5.386816000     -1.501912000     15.367578000
1        5.483287000     -2.580042000     15.487042000
1        4.744800000     -1.131266000     16.166436000
6        4.791214000     -1.144726000     14.021627000
1        3.825970000     -1.598143000     13.832313000
1        5.455566000     -1.449223000     13.213100000
6        3.433348000      0.898649000     14.297973000
6        2.464198000      0.172349000     14.983046000
1        2.619483000     -0.854583000     15.260907000
6        1.303169000      0.822567000     15.356276000
1        0.542998000      0.286844000     15.907738000
6        1.133172000      2.168102000     15.090626000
1        0.261160000      2.675667000     15.460274000
6        2.129936000      2.838601000     14.383088000
6        0.725514000      4.866247000     14.359035000
1        0.594995000      5.626204000     13.590021000
1       -0.075104000      4.148153000     14.240527000
6        0.787012000      5.520058000     15.723546000
1        1.036338000      4.775227000     16.479258000
6        1.855121000      6.595564000     15.627102000
1        2.307540000      6.810210000     16.596864000
1        1.411359000      7.521293000     15.257066000
6        3.114484000      5.065641000     14.085710000
6        3.867129000      7.378763000     14.492378000
1        3.269539000      8.254861000     14.236131000
1        4.355078000      7.578638000     15.448920000
6        4.891285000      7.072858000     13.424369000
1        4.457177000      7.192357000     12.430822000
1        5.728658000      7.764065000     13.509332000
6        5.349648000      5.639953000     13.617684000
1        5.785182000      5.521308000     14.613225000
1        6.111974000      5.374432000     12.898035000
6        2.306463000      4.741935000     10.726339000
1        2.775777000      5.473898000     11.375185000
1        2.739405000      4.858951000      9.731316000
6        0.806574000      4.972948000     10.665371000
1        0.594901000      5.946695000     10.225580000
1        0.385879000      4.963322000     11.668851000
6        1.805588000      2.441868000     10.940450000
6       -0.070996000      0.187021000     10.502955000
1        0.179972000     -0.710991000      9.940167000
6        0.852568000      0.364184000     11.703016000
1        1.152324000     -0.576664000     12.150136000
1        0.349310000      0.943210000     12.474724000
6        3.257083000      0.486967000     11.057481000
6        3.289142000     -0.866151000     10.736711000
1        2.390451000     -1.458332000     10.714583000
6        4.506184000     -1.417076000     10.384232000
1        4.563317000     -2.461687000     10.110973000
6        5.642496000     -0.630439000     10.308864000
1        6.559388000     -1.060063000      9.948919000
6        5.547658000      0.715683000     10.660072000
6        7.969467000      0.975990000     10.265813000
1        8.718412000      1.560981000     10.797165000
1        8.013197000     -0.032306000     10.655198000
6        8.195829000      1.084617000      8.772430000
1        9.125920000      0.605636000      8.470770000
1        7.377638000      0.600085000      8.239659000
6        8.262275000      2.571103000      8.462251000
1        7.950005000      2.788067000      7.439212000
1        9.288165000      2.924274000      8.577133000
6        6.542483000      2.919384000     10.253681000
6        7.667714000      4.830341000      9.175733000
1        8.741404000      5.006372000      9.258881000
1        7.369025000      5.078917000      8.154980000
6        6.890214000      5.657907000     10.174049000
1        7.395338000      5.668550000     11.140716000
1        6.818567000      6.686034000      9.821939000
6        5.514812000      5.034854000     10.320085000
1        5.012429000      5.017046000      9.349384000
1        4.892727000      5.605687000     10.996177000
6        0.065175000      1.408255000      9.584563000
6        0.163170000      3.884507000      9.836978000
1       -1.094262000      0.078530000     10.860424000
1       -0.902132000      1.720110000      9.201070000
1        0.699372000      1.170148000      8.727938000
1       -0.922195000      3.893870000      9.937496000
1        0.403275000      4.009643000      8.777306000
1       -0.164918000      5.973092000     15.995755000
1        7.077792000     -0.693232000     16.459656000

63
d2-V3+/singlet ES (restricted)
23       4.401597000      3.024791000     12.304088000
7        5.804714000      2.108920000     13.508782000
7        6.585737000      0.271521000     14.758019000
7        4.392402000      0.309975000     13.973787000
7        3.138445000      2.292151000     13.906304000
7        2.088375000      4.404283000     14.043350000
7        3.178474000      6.347152000     14.703636000
7        4.330065000      4.751189000     13.413315000
7        2.656861000      3.177588000     11.211365000
7        0.644721000      2.284470000     10.375596000
7        2.222986000      0.889691000     11.370553000
7        4.525602000      1.234471000     11.084809000
7        6.761939000      1.760589000     10.538222000
7        7.376250000      3.620306000      9.291141000
7        5.592088000      3.784643000     10.817093000
6        7.099438000      2.780853000     13.706689000
1        7.250302000      3.472966000     12.885376000
1        7.066475000      3.362913000     14.629793000
6        8.236272000      1.780223000     13.764072000
1        9.178949000      2.290451000     13.956611000
1        8.322380000      1.261010000     12.813155000
6        7.957298000      0.781033000     14.858523000
1        8.085624000      1.229323000     15.846810000
1        8.628819000     -0.074846000     14.790971000
6        5.634897000      0.940027000     14.084224000
6        6.397553000     -0.984351000     15.504831000
1        7.085646000     -1.708651000     15.064147000
6        4.979196000     -1.519809000     15.448358000
1        4.992701000     -2.598336000     15.598244000
1        4.360525000     -1.078209000     16.229564000
6        4.423476000     -1.154116000     14.087547000
1        3.430212000     -1.541050000     13.896306000
1        5.071763000     -1.524664000     13.293565000
6        3.220280000      0.999296000     14.284755000
6        2.176282000      0.357899000     14.947410000
1        2.239985000     -0.674702000     15.240202000
6        1.055810000      1.098638000     15.264745000
1        0.233029000      0.632215000     15.788762000
6        1.004832000      2.449502000     14.975401000
1        0.160103000      3.027353000     15.302627000
6        2.084900000      3.031280000     14.313172000
6        0.860229000      5.176217000     14.289947000
1        0.818758000      5.968136000     13.542799000
1       -0.000271000      4.539630000     14.131648000
6        0.946790000      5.776711000     15.677046000
1        1.105724000      4.987974000     16.412048000
6        2.112290000      6.748638000     15.640422000
1        2.567116000      6.880036000     16.623602000
1        1.764484000      7.726246000     15.303085000
6        3.257622000      5.168523000     14.061945000
6        4.206000000      7.389463000     14.568506000
1        3.689782000      8.332030000     14.382427000
1        4.722663000      7.477443000     15.526828000
6        5.180352000      7.061496000     13.462931000
1        4.735239000      7.265872000     12.488363000
1        6.071027000      7.680532000     13.561405000
6        5.527521000      5.590937000     13.579541000
1        5.974115000      5.397926000     14.558232000
1        6.252007000      5.296505000     12.832046000
6        2.265377000      4.504376000     10.708429000
1        2.765786000      5.254768000     11.310658000
1        2.612783000      4.618631000      9.679685000
6        0.763786000      4.697609000     10.775259000
1        0.488477000      5.664192000     10.355770000
1        0.433189000      4.672935000     11.810124000
6        1.846456000      2.173538000     10.966168000
6        0.324718000     -0.198887000     10.331653000
1        0.978580000     -0.578874000      9.546678000
6        1.109577000     -0.036127000     11.616813000
1        1.505975000     -0.963632000     12.011056000
1        0.489233000      0.406716000     12.396031000
6        3.479413000      0.383346000     11.038551000
6        3.634575000     -0.956622000     10.690216000
1        2.801299000     -1.635577000     10.663014000
6        4.894229000     -1.393675000     10.333273000
1        5.044772000     -2.425860000     10.048701000
6        5.952528000     -0.506165000     10.274670000
1        6.907094000     -0.845202000      9.916263000
6        5.728570000      0.822771000     10.631834000
6        8.124264000      1.289106000     10.242639000
1        8.816232000      1.950337000     10.763496000
1        8.258036000      0.296666000     10.652258000
6        8.343093000      1.377522000      8.747069000
1        9.318009000      0.986737000      8.459995000
1        7.580333000      0.797117000      8.228571000
6        8.258109000      2.852175000      8.392565000
1        7.907605000      3.007166000      7.370736000
1        9.245230000      3.308818000      8.475158000
6        6.536096000      3.096795000     10.200340000
6        7.473361000      5.066303000      9.047454000
1        8.533318000      5.323002000      9.039537000
1        7.075501000      5.266627000      8.050081000
6        6.719114000      5.851541000     10.093087000
1        7.287340000      5.892965000     11.023316000
1        6.567645000      6.873271000      9.747649000
6        5.392417000      5.155847000     10.320305000
1        4.833108000      5.124677000      9.382109000
1        4.785139000      5.688176000     11.039766000
6       -0.227390000      1.168120000      9.970775000
6        0.090058000      3.590443000     10.003954000
1       -0.498207000     -0.901641000     10.453163000
1       -1.182879000      1.328485000     10.474038000
1       -0.402564000      1.258970000      8.897553000
1       -0.979810000      3.561282000     10.210753000
1        0.217962000      3.723707000      8.926870000
1        0.034895000      6.308737000     15.943415000
1        6.719123000     -0.807562000     16.532389000
